# Supplementary material for: Influence of Different Salts on the G-Quadruplex Structure Formed from the Reversed Human Telomeric DNA Sequence
Source: Int J Mol Sci. 2022 Oct 13;23(20):12206. doi: 10.3390/ijms232012206 (PMC9602856; doi:10.3390/ijms232012206)
Supplement: Supplementary file 1 [file ijms-23-12206-s001.zip]

Archive with 1 entries (1 files):
- ijms-1891068-supplementary.pdf
